# Supplementary material for: Clinical Outcomes for Emergency Department Presentations of Sepsis Managed on a Clinical Pathway: A Systematic Review and Meta-Analysis
Source: Healthcare (Basel). 2026 May 29;14(11):1509. doi: 10.3390/healthcare14111509 (PMC13256114; doi:10.3390/healthcare14111509)
Supplement: Supplementary file 1 [file healthcare-14-01509-s001.zip]

Archive with 4 entries (4 files):
- Supplemental Table S1. Search Strategy.pdf
- Supplemental Table S2. STROBE Scores.pdf
- Supplemental Table S3. ROBINS Risk of Bias.pdf
- Supplemental Table S4. Expanded Study Characteristics.xlsx
