# Supplementary material for: Clinical Outcomes for Emergency Department Presentations of Sepsis Managed on a Clinical Pathway: A Systematic Review and Meta-Analysis
Source: Healthcare (Basel). 2026 May 29;14(11):1509. doi: 10.3390/healthcare14111509 (PMC13256114; doi:10.3390/healthcare14111509)
Supplement: Supplementary file 1 [file healthcare-14-01509-s001.zip › Supplemental Table S4. Expanded Study Characteristics.xlsx]

## Sheet: Sheet1
	Study ID	Country	Design	Age	N	Sites	Time Zero	Screening Tool	Paper/ electronic	Inclusion	Exclusion	Control Group	Intervention Group	STROBE	ROBINS-I Risk of Bias	Reported initial severity	Reported comorbidities	Reported sepsis source	Subgroup analysis for septic shock
	Freund 2024	France; Spain	Cluster randomized controlled trial	Adult	872	23	Time of sepsis screening	Concern for infection PLUS (Lactate ≥2 OR qSOFA≥2 OR SBP<90 OR organ dysfunction with a SOFA score≥2)	Not stated	Age ≥ 18 Met eligibility criteria within 6 hours of triage	Acute heart failure, RACF residents, Palliative pateints, Life expectancy <3 months, Patients under legal protection or prisoners, Pregnant or breastfeeding patients, Patients without social security	Screening tool pre-intervention	Screening tool post-intervention	22	Low	Yes	Yes	No	Yes
	Lafon 2023	France	Quasi-experimental pre-post study	Adult	277	1	Triage	Subsequently confirmed infection PLUS qSOFA ≥ 2	Electronic	All screened patients	No exclusion criteria	Screening tool pre-intervention	Screening tool post-intervention	21	Serious	Yes	Yes	Yes	Yes
	Peltan 2024	United States of America	Prospective cohort study	Adult	10151	3	Triage	Concern for infection PLUS Any one (SBP<90, GCS<15, SpO2 <90%, looks sick) OR Any two (temp >38.3, RR >24, HR >110)	Paper	Age ≥ 18 Collection of body fluid culture Administration of antimicrobials	Trauma patient, Antibiotics given for reason other than acute infection (e.g. prophylaxis)	Met criteria and treated as per usual care (pooled pre- and post- interventinon)	Met criteria and treated as per pathway (pooled pre- and post- interventinon)	22	Low	Yes, SOFA	Yes, Elixhauser comorbidity index	Yes	No
	Medeiros 2021	Brazil	Retrospective cohort study	Paed	548	1	Triage	Fever or hypothermia PLUS Any one: Tachycardia, tachypnea, hypotension, altered tissue perfusion, respiratory discomfort, oxygen saturation <92%, altered consciousness, or oliguria.	Electronic	Paediatric patients (age cutoff not defined)	Developed sepsis while inpatient, transferred from another hospital, missing data in charts.	ICD-10 codes A.41, R.57, A.39 pre-intervention	(1) Screening tool post-intervention, and (2) ICD-10 sepsis codes not captured by the protocol	15	Serious	No	Yes, limited specific chronic conditions	Yes	Yes
	Taj 2022	Tanzania	Retrospective cohort study	Adult	126	1	Time of sepsis screening	Concern for infection PLUS ≥2 SIRS	Paper	Pre-implementation: ICD-10 sepsis code Post-implementation: via screening protocol	Not stated	ICD-10 codes R65.20, R65.21 pre-intervention	Screening tool post-intervention	15	Serious	No	Yes	Yes	No
	Gatewood 2015	United States of America	Retrospective cohort study	Adult	761	1	Triage	Concern for infection PLUS ≥2 SIRS	Electronic	ICD-9 sepsis code	Diagnostic uncertainty, patient goals of care, difficult intravenous access, decompensated heart failure, ESRD, haemodialysis , VAD support, >80yo without haemodynamic compromise.	ICD-9 codes 995.91, 995.92, 785.52, 038.series pre-intervention	ICD-9 code sepsis present on admission and met screening tool post-intervention	15	Serious	No	No	No	No
	Blythe 2022	Australia	Before and after simulation model	Paed	2030	48	Time of sepsis screening	Concern for infection PLUS Any one: looks sick, parental concern, re-presentation, immunocompromised, altered behaviour, age <3 month, ATSI	Paper	Age < 18 Admitted via ED with an ICD-10 sepsis code	Ward-acquired sepsis codes	ICD-10 codes pre-intervention	ICD-10 codes post-intervention	19	Moderate	No	No	No	No
	Pouryahya 2020	Australia	Prospective cohort study	Adult	191	3	Triage	Concern for infection PLUS Any two (RR >25 or <10, SpO2 <95, SBP <100, HR >120 or <50, ALOC, temp >38.5 or <35.5) OR Any one (lactate >4, immunocompromised, SBP <90, BE < -0.5)	Paper	Age ≥ 18 Sepsis pathway used Subsequent diagnosis of sepsis on EMR Positive blood culture	Gram positive cocci on blood culture Patients already on antibiotics Transferred to other hospital	Manual search through electronic medical record for suspected sepsis (not defined), or positive blood culture	Screening tool post-intervention	13	Serious	No	No	No	No
	Zia 2023	Pakistan	Retrospective cohort study	Adult	176	1	Triage	Concern for infection PLUS SIRS ≥ 2 or NEWS ≥ 3	Paper	Age ≥ 18 years Admitted to medical ward via ED	Direct admission to ward or ICU	Screening tool pre-intervention	Screening tool post-intervention	9	Serious	No	No	No	No
	McColl 2017	Canada	Prospective cohort study	Adult	352	2	Triage	Concern for infection PLUS SIRS ≥2	Electronic	Age ≥ 18	Obvious minor infections, death within 1 hour of presentation.	ED discharge diagnosis of sepsis and met screening tool pre-intervention	ED discharge diagnosis of sepsis and met screening tool post-intervention	19	Moderate	Yes	Yes	No	No
	Hayden 2016	United States of America	Retrospective cohort study	Adult	238	1	Triage	Concern for infection PLUS SIRS ≥2	Electronic	Age ≥ 18 SWAT A - SBP <90 and any other criteria SWAT B - suspected infection AND SIRS ≥2	Uncomplicated infections Not admitted to hospital	ICD-9 codes 480–499, 680–686, 590, 595, 030-041, 785, 995 and met screening criteria	Screening tool post-intervention	20	Serious	Yes	No	Yes	Yes
	Threatt 2020	United States of America	Retrospective cohort study	Adult	310	1	Triage	SIRS ≥2	Paper	Sepsis pathway used Discharge diagnosis of sepsis	Incomplete sepsis pathway	ED discharge diagnosis of sepsis pre-intervention	ED discharge diagnosis of sepsis and met screening tool post-intervention	11	Serious	No	No	No	No
	Borguezam 2021	Brazil	Retrospective cohort study	Mixed	631	1	Not stated	Not stated	Paper	Age >12 years Diagnosed with sepsis or septic shock in ED	Palliative care patients	Screening tool pre-intervention	Screening tool post-intervention	15	Serious	Yes, SOFA	No	Yes	Yes
	McDonald 2018	Canada	Retrospective cohort study	Adult	634	1	Triage	Concern for infection PLUS SIRS ≥2 OR unexplained hypotension (MAP <65)	Electronic	Pre-implementation: ICD-10 sepsis code Post-implementation: screening protocol and admitted to hospital	Non-infectious illness accounting for SIRS Non-sepsis diagnosis Palliative status	ICD-10 codes pre-intervention	Screening tool post-intervention	19	Serious	No	No	Yes	No
	Malhotra 2021	India	Retrospective cohort study	Adult	293	1	Triage	Concern for infection PLUS Any one (Airway concern, RR >22 or <10, SpO2 <90%, HR >120 or <50, SBP <90, shock index >1, not alert on AVPU)	Paper	Age ≥ 18	Cardiac arrest, Trauma patients, Other life-threatening conditions like airway obstruction, chest pain, seizures, stroke and anaphylaxis	Screening tool pre-intervention	Screening tool post-intervention	15	Critical	Yes	Yes	Yes	No
	Noureldeen 2024	Saudi Arabia	Prospective cohort study	Adult	341	1	Triage	Concern for infection PLUS Any two: (HR >90, RR >22, temp >38 or <36, SBP <100, GCS <15, SpO2 <90% or increase in oxygen requirement)	Paper	Age ≥ 14	Pregnant women No source of infection	Initial 12 months of using screening tool	Final 12 months of using screening tool	17	Serious	Yes, SOFA	No	Yes	Yes
	Liu 2016	United States of America	Retrospective cohort study	Adult	18122	21	Triage	Lactate 2-4 mmol/L	Electronic	Age ≥ 18 ICD-9 sepsis code Received antibiotics while in ED	Non-obstetric Excluded EGDT-eligible patients	ICD-9 codes 038, 995.91, 995.92 pre-intervention	Screening tool post-intervention	20	Moderate	Yes, LAPS2	Yes, COPS2	No	Excluded
	Barbash 2021	United States of America	Retrospective cohort study	Adult	54225	11	Time that body fluid culture was ordered	Concern for infection PLUS qSOFA ≥ 2	Electronic	Age ≥ 18 Hospitalized with community-onset sepsis qSOFA ≥ within 6 hours of ED arrival	Interhospital transfers, very short (<24 hours) and very long (>30 days) hospital stays, early comfort care, and repeated encounters.	Screening tool pre-intervention	Screening tool post-intervention	22	Moderate	Yes, SOFA	Yes (Elixhauser comorbidities)	Yes	Yes
	Harley 2021	Australia	Prospective cohort study	Paed	191	12	Triage	Risk factor: parental or clinician concern, fever/hypothermia, looks sick, CEWT >4, altered behaviour or consciousness, unexplained pain or restlessness, deterioration in current illness, representation PLUS any feature of severe OR moderate illness	Paper	Age <18 Diagnosis of suspected sepsis by SMO Commenced on sepsis pathway Received IV antibiotics	No antibiotics received Date/time data missing	Admitted to ICU with ICD-10 code for sepsis	Screening tool post-intervention	22	Serious	Yes	No	Yes	Yes
	Moore 2019	United States of America	Retrospective cohort study	Adult	312	1	Triage	Concern for infection PLUS SIRS ≥4	Paper	Not stated	Not stated	Not stated	Screening tool post-intervention	13	Serious	No	No	No	No
	Papali 2017	Haiti	Retrospective cohort study	Adult	166	1	Triage	Concern for infection PLUS SIRS ≥2	Paper	Age ≥ 17	Incomplete vital signs, Hb <7.0 g/dL, trauma or acute haemorrhage, pregnant or within one month post-partum, cholera diagnosis	Screening tool pre-intervention	Screening tool post-intervention	20	Serious	Yes	No	Yes	Yes
	Bader 2020	Jordan	Quasi-experimental pre-post study	Adult	168	1	Triage	qSOFA ≥ 2	Electronic	Age ≥ 18 Diagnosed with cancer Admitted for sepsis treatment in the ED	Nil stated	Screening tool pre-intervention	Screening tool post-intervention	16	Serious	No	No	No	No
	Mittal 2019	India	Quasi-experimental pre-post study	Paed	70	1	Time sepsis recognised by resident on duty	Temperature >38 or <35.5 PLUS High risk features (Malignancy, Immunodeficiency, Central venous catheter, Organ transplant, Inotropes) OR Any three: (Weak pulses/abnormal cap refill, Decreased UO,Jaundice, Thrombocytopenia/ bleeding, Low pH/HCO3)	Paper	Age 2 months old to 17 years	Already on antibiotics Refused informed consent	Initial 2 months of using screening tool	Final 2 months of using screening tool	16	Serious	No	Yes	Yes	No
	Bruce 2015	United States of America; Canada	Retrospective cohort study	Adult	195	2	Triage	Concern for infection PLUS SIRS ≥2	Not stated	Pre-implementation: ICD-9 sepsis code Post-implementation: via screening protocol	Not stated	ICD-9 codes pre-intervention	Screening tool post-intervention	19	Moderate	Yes	No	Yes	No
	Tromp 2010	Netherlands	Retrospective cohort study	Adult	825	1	Triage	Concern for infection PLUS SIRS ≥2	Paper	Age ≥ 16	Not stated	Screening tool pre-intervention	Screening tool post-intervention	18	Serious	No	No	Yes	Yes
	Seminari 2023	Italy	Retrospective cohort study	Adult	722	1	Triage	Subsequently confirmed infection PLUS MEWS ≥ 3	Paper	(a) Patients with suspect of sepsis with a MEWS ≥ 3 on admission in the ER and (b) positive BC(s)	Not stated BC contaminants (Coagulase-negative staphylococci, aerobic and anaerobic diphtheroids, Micrococcus spp., Bacillus spp., and viridans streptococci)	Screening tool pre-intervention	Screening tool post-intervention	16	Moderate	Yes, SOFA	Yes	Yes	No
	Song 2019	Korea	Quasi-experimental pre-post study	Adult	631	1	Triage	Concern for infection PLUS qSOFA ≥ 2	Electronic	(1) Met Sepsis-3 sepsis definition (2) Age ≥ 18 (3) initial qSOFA ≥ 2 on ED arrival	Cardiac arrest on arrival Died within 2hrs of presentation	Screening tool pre-intervention	Screening tool post-intervention	21	Low	Yes	Yes, Charlson Comorbidity Index	Yes	Yes
	Ruttanaseeha 2020	Thailand	Retrospective cohort study	Adult	192	1	Not stated	Not stated	Paper	Age ≥ 18	Referred from another hospital Already received antibiotics Undergoing chemotherapy	Not stated	Screening tool post-intervention	15	Serious	Yes, qSOFA	Yes	Yes	Yes
	Francis 2010	Canada	Retrospective cohort study	Adult	213	3	Triage	Concern for infection PLUS SIRS ≥2	Paper	Age ≥ 18 ICD-10 sepsis code Criteria for severe sepsis met in ED	Not stated	ICD-10 codes pre-intervention	ICD-10 codes post-intervention	20	Moderate	Yes	No	Yes	Yes
	Flack 2023	United States of America	Retrospective cohort study	Adult	107	1	Triage	Concern for infection PLUS SIRS ≥2	Electronic	Age ≥ 18	Pregnancy; Received antibiotics for prophylaxis; COVID-19 infection; Left ED against medical advice; Hospice patient.	Patients receiving BS antibiotics in ED pre-intervention	Patients receiving BS antibiotics in ED post-intervention	21	Serious	No	No	No	No
	Venkatesh 2022	Australia	Prospective cohort study	Adult	1802	14	Triage	Susequently confirmed infection PLUS Any high risk factors (RR >25, SpO2 <92%, HR>130, SBP <90, oliguria, altered mental state, lactate >2, recent chemotherapy) OR any moderate risk factors (RR >20, HR>90, SBP <100, temp <35.5 or >38.5, fuctional decline, carer concern)	Paper	a) Age ≥ 18, and b) Presented to ED with symptoms of infection or fever/hypothermia, and c) Positive blood cultures, and d) Admitted to hospita,l and e) ICD-10 sepsis code	Pregnant or post-delivery, directly admitted to ICU, blood culture pathogen deemed likely to be a contaminant.	ICD-10 codes pre-intervention	Screening tool post-intervention	21	Moderate	Yes	Yes, Charlson Comorbidity Index	Yes	Yes
	Balamuth 2016	United States of America	Retrospective cohort study	Paed	189	1	Triage	Temp >38.5 or <36 AND HR abnormality (age dependent) AND (mental status or perfusion abnormality)	Electronic	Children aged >56 days and <18 years. Severe sepsis or septic shock within 24hrs of ED triage and required PICU admission.	Infants <56 days (separate protocol) Minor infections expecting to discharge home	Usual care without use of sepsis pathway	Sepsis pathway used	21	Moderate	Yes	Yes, PIM-2 and complex chronic conditions (CCC).	No	No
	Narayanan 2016	United States of America	Prospective cohort study	Adult	214	1	Time of sepsis screening	Concern for infection PLUS SIRS ≥2	Electronic	Age ≥ 18, ICD-9 sepsis code, ED patients	Sepsis due to fungal/viral pathogens; expired prior to antibiotics, palliative care or expired within 24h of sepsis episode, transferred from outside hospital with sepsis; admitted to any pediatric service	ICD-9 codes pre-intervention	Screening tool post-intervention	18	Moderate	Yes, SOFA	Yes, Charlson comorbidity index score	Yes	Yes
